# Supplementary material for: Genetic variants in HELB contribute to premature ovarian insufficiency and early age of natural menopause
Source: JCI Insight. 2025 Nov 10;10(21):e191122. doi: 10.1172/jci.insight.191122 (PMC12643492; doi:10.1172/jci.insight.191122)
Supplement: Supporting data values [file jciinsight-10-191122-s052.xlsx]

## Sheet: Figure 2C
Sample ID	Genotype	Accumulate pups	Mating month
WT1	Helb+/+	8	1
WT1	Helb+/+	16	2
WT1	Helb+/+	23	3
WT1	Helb+/+	30	4
WT1	Helb+/+	36	5
WT1	Helb+/+	45	6
WT1	Helb+/+	48	7
WT1	Helb+/+	48	8
WT1	Helb+/+	50	9
WT1	Helb+/+	50	10
WT2	Helb+/+	8	1
WT2	Helb+/+	13	2
WT2	Helb+/+	22	3
WT2	Helb+/+	33	4
WT2	Helb+/+	45	5
WT2	Helb+/+	57	6
WT2	Helb+/+	57	7
WT2	Helb+/+	61	8
WT2	Helb+/+	66	9
WT2	Helb+/+	72	10
WT3	Helb+/+	8	1
WT3	Helb+/+	15	2
WT3	Helb+/+	23	3
WT3	Helb+/+	26	4
WT3	Helb+/+	38	5
WT3	Helb+/+	45	6
WT3	Helb+/+	53	7
WT3	Helb+/+	53	8
WT3	Helb+/+	53	9
WT3	Helb+/+	53	10
WT4	Helb+/+	8	1
WT4	Helb+/+	16	2
WT4	Helb+/+	24	3
WT4	Helb+/+	35	4
WT4	Helb+/+	46	5
WT4	Helb+/+	52	6
WT4	Helb+/+	61	7
WT4	Helb+/+	69	8
WT4	Helb+/+	75	9
WT4	Helb+/+	81	10
WT5	Helb+/+	8	1
WT5	Helb+/+	16	2
WT5	Helb+/+	22	3
WT5	Helb+/+	31	4
WT5	Helb+/+	40	5
WT5	Helb+/+	48	6
WT5	Helb+/+	54	7
WT5	Helb+/+	58	8
WT5	Helb+/+	61	9
WT5	Helb+/+	64	10
HET1	Helb+/D112Y	8	1
HET1	Helb+/D112Y	8	2
HET1	Helb+/D112Y	15	3
HET1	Helb+/D112Y	15	4
HET1	Helb+/D112Y	22	5
HET1	Helb+/D112Y	22	6
HET1	Helb+/D112Y	22	7
HET1	Helb+/D112Y	22	8
HET1	Helb+/D112Y	25	9
HET1	Helb+/D112Y	25	10
HET2	Helb+/D112Y	8	1
HET2	Helb+/D112Y	17	2
HET2	Helb+/D112Y	21	3
HET2	Helb+/D112Y	21	4
HET2	Helb+/D112Y	28	5
HET2	Helb+/D112Y	32	6
HET2	Helb+/D112Y	41	7
HET2	Helb+/D112Y	41	8
HET2	Helb+/D112Y	41	9
HET2	Helb+/D112Y	43	10
HET3	Helb+/D112Y	8	1
HET3	Helb+/D112Y	17	2
HET3	Helb+/D112Y	27	3
HET3	Helb+/D112Y	35	4
HET3	Helb+/D112Y	39	5
HET3	Helb+/D112Y	44	6
HET3	Helb+/D112Y	46	7
HET3	Helb+/D112Y	46	8
HET3	Helb+/D112Y	46	9
HET3	Helb+/D112Y	47	10
HET4	Helb+/D112Y	8	1
HET4	Helb+/D112Y	16	2
HET4	Helb+/D112Y	19	3
HET4	Helb+/D112Y	25	4
HET4	Helb+/D112Y	25	5
HET4	Helb+/D112Y	37	6
HET4	Helb+/D112Y	50	7
HET4	Helb+/D112Y	50	8
HET4	Helb+/D112Y	50	9
HET4	Helb+/D112Y	50	10
HET5	Helb+/D112Y	8	1
HET5	Helb+/D112Y	16	2
HET5	Helb+/D112Y	23	3
HET5	Helb+/D112Y	31	4
HET5	Helb+/D112Y	38	5
HET5	Helb+/D112Y	45	6
HET5	Helb+/D112Y	50	7
HET5	Helb+/D112Y	53	8
HET5	Helb+/D112Y	53	9
HET5	Helb+/D112Y	53	10

## Sheet: Figure 2D
Sample ID	Genotype	Pups per litter (During the mating period of 1-4 months)
WT1	Helb+/+	8
WT1	Helb+/+	8
WT1	Helb+/+	7
WT1	Helb+/+	7
WT2	Helb+/+	6
WT2	Helb+/+	5
WT2	Helb+/+	9
WT2	Helb+/+	11
WT3	Helb+/+	8
WT3	Helb+/+	7
WT3	Helb+/+	8
WT3	Helb+/+	3
WT4	Helb+/+	7
WT4	Helb+/+	8
WT4	Helb+/+	8
WT4	Helb+/+	11
WT5	Helb+/+	9
WT5	Helb+/+	8
WT5	Helb+/+	6
WT5	Helb+/+	9
HET1	Helb+/D112Y	8
HET1	Helb+/D112Y	7
HET2	Helb+/D112Y	2
HET2	Helb+/D112Y	9
HET2	Helb+/D112Y	4
HET3	Helb+/D112Y	7
HET3	Helb+/D112Y	9
HET3	Helb+/D112Y	10
HET3	Helb+/D112Y	8
HET4	Helb+/D112Y	9
HET4	Helb+/D112Y	8
HET4	Helb+/D112Y	3
HET4	Helb+/D112Y	5
HET4	Helb+/D112Y	1
HET5	Helb+/D112Y	8
HET5	Helb+/D112Y	8
HET5	Helb+/D112Y	7
HET5	Helb+/D112Y	8
Sample ID	Genotype	Pups per litter (During the mating period of 5-7 months)
WT1	Helb+/+	6
WT1	Helb+/+	9
WT1	Helb+/+	3
WT2	Helb+/+	12
WT2	Helb+/+	8
WT2	Helb+/+	4
WT3	Helb+/+	5
WT3	Helb+/+	7
WT3	Helb+/+	7
WT3	Helb+/+	8
WT4	Helb+/+	11
WT4	Helb+/+	6
WT4	Helb+/+	9
WT5	Helb+/+	9
WT5	Helb+/+	6
WT5	Helb+/+	2
WT5	Helb+/+	6
HET1	Helb+/D112Y	7
HET2	Helb+/D112Y	7
HET2	Helb+/D112Y	4
HET2	Helb+/D112Y	5
HET2	Helb+/D112Y	4
HET3	Helb+/D112Y	4
HET3	Helb+/D112Y	5
HET3	Helb+/D112Y	2
HET4	Helb+/D112Y	12
HET4	Helb+/D112Y	5
HET4	Helb+/D112Y	8
HET5	Helb+/D112Y	7
HET5	Helb+/D112Y	7
HET5	Helb+/D112Y	5
Sample ID	Genotype	Pups per litter (During the mating period of 8-10 months)
WT1	Helb+/+	2
WT2	Helb+/+	4
WT2	Helb+/+	5
WT2	Helb+/+	6
WT4	Helb+/+	8
WT4	Helb+/+	6
WT4	Helb+/+	6
WT5	Helb+/+	4
WT5	Helb+/+	3
WT5	Helb+/+	3
HET1	Helb+/D112Y	3
HET2	Helb+/D112Y	2
HET3	Helb+/D112Y	1
HET5	Helb+/D112Y	3

## Sheet: Figure 2E
Sample ID	Genotype	Pups per litter (During the mating period of 1-4 months)
WT1	Helb+/+	23
WT1	Helb+/+	37
WT1	Helb+/+	30
WT1	Helb+/+	29
WT2	Helb+/+	27
WT2	Helb+/+	27
WT2	Helb+/+	24
WT2	Helb+/+	26
WT3	Helb+/+	20
WT3	Helb+/+	40
WT3	Helb+/+	24
WT3	Helb+/+	23
WT4	Helb+/+	26
WT4	Helb+/+	28
WT4	Helb+/+	25
WT4	Helb+/+	45
WT5	Helb+/+	21
WT5	Helb+/+	41
WT5	Helb+/+	27
WT5	Helb+/+	20
HET1	Helb+/D112Y	23
HET1	Helb+/D112Y	44
HET2	Helb+/D112Y	20
HET2	Helb+/D112Y	22
HET2	Helb+/D112Y	49
HET3	Helb+/D112Y	24
HET3	Helb+/D112Y	27
HET3	Helb+/D112Y	39
HET3	Helb+/D112Y	26
HET4	Helb+/D112Y	20
HET4	Helb+/D112Y	30
HET4	Helb+/D112Y	24
HET4	Helb+/D112Y	23
HET4	Helb+/D112Y	23
HET5	Helb+/D112Y	24
HET5	Helb+/D112Y	30
HET5	Helb+/D112Y	27
HET5	Helb+/D112Y	24
Sample ID	Genotype	Pups per litter (During the mating period of 5-7 months)
WT1	Helb+/+	25
WT1	Helb+/+	23
WT1	Helb+/+	75
WT2	Helb+/+	25
WT2	Helb+/+	25
WT2	Helb+/+	25
WT3	Helb+/+	20
WT3	Helb+/+	26
WT3	Helb+/+	22
WT3	Helb+/+	24
WT4	Helb+/+	22
WT4	Helb+/+	23
WT4	Helb+/+	21
WT5	Helb+/+	24
WT5	Helb+/+	24
WT5	Helb+/+	23
WT5	Helb+/+	22
HET1	Helb+/D112Y	78
HET2	Helb+/D112Y	36
HET2	Helb+/D112Y	50
HET2	Helb+/D112Y	23
HET2	Helb+/D112Y	23
HET3	Helb+/D112Y	26
HET3	Helb+/D112Y	23
HET3	Helb+/D112Y	22
HET4	Helb+/D112Y	42
HET4	Helb+/D112Y	23
HET4	Helb+/D112Y	24
HET5	Helb+/D112Y	24
HET5	Helb+/D112Y	24
HET5	Helb+/D112Y	23
Sample ID	Genotype	Pups per litter (During the mating period of 8-10 months)
WT1	Helb+/+	23
WT2	Helb+/+	42
WT2	Helb+/+	60
WT2	Helb+/+	45
WT4	Helb+/+	23
WT4	Helb+/+	24
WT4	Helb+/+	30
WT5	Helb+/+	23
WT5	Helb+/+	33
WT5	Helb+/+	50
HET1	Helb+/D112Y	109
HET2	Helb+/D112Y	78
HET3	Helb+/D112Y	92
HET5	Helb+/D112Y	48

## Sheet: Figure 2F
Sample ID	Genotype	Ratio of ovary weight/body weight
WT1	Helb+/+	0.000248
WT2	Helb+/+	0.0002794
WT3	Helb+/+	0.00029873
WT4	Helb+/+	0.00027383
WT5	Helb+/+	0.00033684
WT6	Helb+/+	0.00031614
HET1	Helb+/D112Y	0.00026618
HET2	Helb+/D112Y	0.00023014
HET3	Helb+/D112Y	0.00020844
HET4	Helb+/D112Y	0.0002606
HET5	Helb+/D112Y	0.00021898
HET6	Helb+/D112Y	0.0003016

## Sheet: Figure 2G
Sample ID	Genotype	Ratio of ovary weight/body weight
WT1	Helb+/+	0.000308537
WT2	Helb+/+	0.000269539
WT3	Helb+/+	0.000169447
WT4	Helb+/+	0.000259091
HET1	Helb+/D112Y	0.000119605
HET2	Helb+/D112Y	7.92079e-05
HET3	Helb+/D112Y	0.000147059
HET4	Helb+/D112Y	0.000225167

## Sheet: Figure 3B
Sample ID	Genotype	Number of primordial follicles	Number of primary follicles	Number of secondary follicles	Number of antral follicles
WT1	Helb+/+	216.5	18.5	24.5	3.5
WT2	Helb+/+	311.5	39.5	44.5	5.5
WT3	Helb+/+	269	28.5	44	3
WT4	Helb+/+	134.5	22	14	7.5
WT5	Helb+/+	294.5	35.5	49	9
HET1	Helb+/D112Y	247.5	22	25.5	9.5
HET2	Helb+/D112Y	487	33	31.5	20
HET3	Helb+/D112Y	420	40.5	33.5	20.5
HET4	Helb+/D112Y	404	39	44	7.5
HET5	Helb+/D112Y	197	16	11	4

## Sheet: Figure 3D
Sample ID	Genotype	Number of primordial follicles	Number of primary follicles	Number of secondary follicles	Number of antral follicles
WT1	Helb+/+	23	6.5	10	4
WT2	Helb+/+	50	12.5	18	3.5
WT3	Helb+/+	22.5	9	15	7
WT4	Helb+/+	24.5	18	11.5	10
WT5	Helb+/+	16	8.5	18.5	5
HET1	Helb+/D112Y	4	2	4.5	0
HET2	Helb+/D112Y	12	3	5	0
HET3	Helb+/D112Y	1.5	1	1	1
HET4	Helb+/D112Y	3.5	5	3	1
HET5	Helb+/D112Y	11.5	7.5	7	2

## Sheet: Figure 4C
Sample ID	Genotype	Relative mRNA expression of Amh	Relative mRNA expression of Fshr	Relative mRNA expression of Cyp11a1	Relative mRNA expression of Cyp17a1	Relative mRNA expression of Star	Relative mRNA expression of Lhcgr	Relative mRNA expression of Hsd3b2
WT1	Helb+/+	1	1	1.08	0.13	2.63	1.28	1.09
WT2	Helb+/+	1.2	0.93	0.84	0.36	1.21	1.32	1
WT3	Helb+/+	0.8	1.03	1	1	1	0.79	0.93
WT4	Helb+/+	0.95	0.98	0.65	1.61	0.77	1	1.01
HET1	Helb+/D112Y	0.56	0.54	0.51	1.94	0.57	0.5	0.53
HET2	Helb+/D112Y	0.69	1.47	0.72	0.01	0.43	0.24	0.63
HET3	Helb+/D112Y	0.74	1.18	0.67	1.4	0.43	0.38	0.76
HET4	Helb+/D112Y	0.55	0.79	0.58	0.77	0.32	0.48	0.81

## Sheet: Figure 4D
Sample ID	Genotype	Relative mRNA expression of Mki67	Relative mRNA expression of Cdkn2a	Relative mRNA expression of Cdkn1a	Relative mRNA expression of Tp53	Relative mRNA expression of Il1a	Relative mRNA expression of Il1b	Relative mRNA expression of Il6
WT1	Helb+/+	1	0.42	1	1	1	1	1
WT2	Helb+/+	0.94	0.49	1.15	0.95	0.92	1	0.83
WT3	Helb+/+	0.79	1	0.9	1.07	1.46	1.05	0.61
WT4	Helb+/+	0.53	1.25	1.5	0.89	1.25	1.66	0.87
HET1	Helb+/D112Y	0.33	4.47	5.11	0.6	3.7	1.55	0.44
HET2	Helb+/D112Y	0.2	3.81	3.18	0.44	3.15	1.15	1.05
HET3	Helb+/D112Y	0.42	2.01	5.27	0.55	1.66	1.63	0.45
HET4	Helb+/D112Y	0.21	3.69	1.51	0.58	3.05	1.62	1.02

## Sheet: Supplemental Figure 3
Sample ID	Genotype	Relative mRNA expression of Blm	Relative mRNA expression of Chek1	Relative mRNA expression of Cdc14b	Relative mRNA expression of Cdkn1b	Relative mRNA expression of Fancm	Relative mRNA expression of Fancd2
WT1	Helb+/+	1	1	1	1	1	1
WT2	Helb+/+	1.05	0.92	0.9	0.59	1.04	1.16
WT3	Helb+/+	0.75	1.53	0.81	0.53	0.75	1.15
HET1	Helb+/D112Y	0.63	0.65	0.34	0.18	0.46	0.76
HET2	Helb+/D112Y	0.67	0.45	0.44	0.24	0.48	0.91
HET3	Helb+/D112Y	0.47	0.5	0.34	0.32	0.58	0.93
